# Supplementary material for: Factors associated with HIV viral suppression among adolescents in Kabale district, South Western Uganda
Source: PLoS One. 2022 Aug 18;17(8):e0270855. doi: 10.1371/journal.pone.0270855 (PMC9387807; doi:10.1371/journal.pone.0270855)
Supplement: S1 Dataset — (XLSX) [file pone.0270855.s001.xlsx]

## Sheet: Sheet1
name	Age	DoB	Gender	EducationLevel	Occupation	MarritalStatus	SupportGroup	SupportGroup_Yes	ParentsAlive	ParentsAlive_Yes	ParentWhoPassedOn	FamilyMembersLWHIV	FamilyMembersLWHIV_who	onART	HIVStatusDisclosed	DisclosureLevel	LiveAtHome	LiveAtHome_Speify	EverRanAwayFromHome	EverRanAwayFromHome_Specify	MealsInaDay	AttendedSchool	Class_In	EverSuspended	EverSuspended_Specify	HaveFriends_Partner	HaveFriends_Partner_Specify	SexuallyActive	SexuallyActive_Specify	SexualPartners_HowMany	Past_Current_PregnacyOrChildren	PregnacyOrChildren_Specify	NumberOfChildren_Specify	KnowSTDsOrContraception	KnowSTDsOrContraception_Specify	UseDrugsSmokeAlchol	UseDrugsSmokeAlchol_Specify	PayForHealthCare	PayForHealthCare_Specify	FacilityDistance	TransportPaidToHF	MissClinic_Transport	HoursTakenToHF	HoursTakenToHF_Specify	HWtreatmentAtHF	HWtreatmentAtHF_SpecifyNo	TakeYourARVs	WhoPicksARVs	WhoPicksARVs_Specify
RUGARAMA HOSPITAL	18	2002-04-01	1	1	0	0	1	ARIEL	0		2	0			1	2	1		1	ABUSIVE LANGUAGE	2	0				0		0			0			1	CANDIDA AND SYPHILIS	1	99	1	99	5	2000	0	3	HOURS	1		1	1
RUGARAMA HOSPITAL	18	2002-01-01	1	1	1	0	1	ARIEL	0		2	0			1	2	1		1	99	2	0				1	99	1	HAVE A GIRL FRIEND	1	2			0		0		0		22	8000	1	2	HOURS	1		1	1
RUGARAMA HOSPITAL	15	2005-05-15	1	1	0	0	1	ARIEL	1	FATHER AND MOTHER	3	1	2	1	1	1	1		0		3	1	P7	0		0		0			2			0		0		0		15	6000	0	2	HOURS	1		1	2
RUGARAMA HOSPITAL	17	2003-06-15	2	1	0	0	1	ARIEL	0		0	1	2	1	1	1	1		0		1	1	P4	0		0	0	0	99	99	0			1	HIV	0		0		6	2000	1	1	HOURS	1		0	1
RUGARAMA HOSPITAL	15	2005-06-15	2	1	0	0	1	ARIEL	0		1	1	2	1	1	2	1		0		1	0				0		0			0			1	CANDIDA	0		0		6	2000	1	2	HOURS	1		2	1
RUGARAMA HOSPITAL	15	2005-06-15	1	1	0	0	1	COMPASSION	0		2	1	1	1	1	2	1		0		2	1	P4	0		0		0			0			0		0		0		10	3000	0	2	HOURS	1		1	2
RUGARAMA HOSPITAL	11	2009-06-15	2	1	0	0	1	ARIEL	1	FATHER AND MOTHER/BOTH PARENTS	3	1	2	1	1	1	1		0		1	1	P4	0		0		0			0			1	HIV	0		0		7	2000	0	2	HOURS	1		1	2
RUGARAMA HOSPITAL	19	2001-06-15	2	2	0	0	1	ARIEL	0		2	0			1	2	1		0		1	1	S3	0		1	99	1	99	2	0			1	SYPHILIS,GONORRHEA,CANDIDA,HIV	0		0		20	5000	1	2	HOURS	1		1	1
RUGARAMA HOSPITAL	14	2006-03-11	2	1	0	0	1	ARIEL	0		1	1	2	1	1	2	1		0		1	1	P6	0		0		0			99	99	99	1	HIV	0		0		10	5000	1	2	HOURS	1		1	1
RUGARAMA HOSPITAL	16	2004-09-08	2	1	0	0	1	ARIEL	0		1	1	2	1	1	2	1		0		2	1	P6	0		0		0			0			1	SYPHILIS,GONORRHEA,HIV	0		0		6	200	1	1	HOURS	1		1	1
RUGARAMA HOSPITAL	19	2000-10-07	1	2	0	0	1	ARIEL	0		1	1	2	1	1	2	1		0		2	1	S3	0		1	GIRL FRIENDS	1	99	2	2			1	GONORRHEA,SYPHILIS CANDIDA	0		0		5	200	0	1	HOURS	1		1	1
RUGARAMA HOSPITAL	13	2007-10-12	2	1	0	0	1	ARIEL	0		1	1	2	1	1	2	1		0		2	1	P7	0		0		0			2			1	GONORRHEA,HIV	0		0		10	5000	1	2	HOURS	1		1	1
RUGARAMA HOSPITAL	18	2002-11-28	2	3	0	0	1	ARIEL	0		0	0			1	1	1		1	ABUSIVE WORDS FROM FAMILY MEMBERS	2	1	TER	0		1	BOY FRIEND	1	99	1	0			1	CANDIDA,SYPHILIS,GONORRHEA	0		0		2	1000	0	2	HOURS	0	99	1	1
RUGARAMA HOSPITAL	11	2009-06-15	2	1	0	0	1	ARIEL	1	MOTHER	1	1	2	1	1	2	1		0		2	1	P5	0		0		0			0			1	HIV	0		0		25	10000	1	1	HOURS	1		0	2
RUGARAMA HOSPITAL	18	2002-04-18	2	2	0	0	1	ARIEL	0		0	1	2	1	1	2	0	IN TOWN WITH MY GRANDMOTHER	0		2	1	S2	0		0		0			0			1	HIV,GONORRHEA,SYPHILIS,CANDIDA	0		0		20	10000	1	1	HOURS	0	99	1	1
RUSHOROZA HOSPITAL	19	2001-02-16	2	2	0	0	0		0		1	1	2	1	1	2	1		0		2	1	S4	0		1	GIRL FRIEND	1	ONCE A MONTH	2	0			1	GONORRHEA.PAIN WHILE URINATING. USE CONDOM	0		0		10	2000	0	2	HOURS	1		1	1
RUSHOROZA HOSPITAL	15	2005-03-02	1	1	0	0	1	ARIEL	1	99	3	1	2	1	1	1	1		0		2	1	P6	0		0		0			2			0		0		0		15	4000	0	2	HOURS	1		1	2
RUSHOROZA HOSPITAL	15	2005-01-01	1	1	0	0	1	ARIEL	0		1	1	2	1	1	2	0	KITUMBA ALONG SIDE CHILDRENS HOME	1	LACK OF BASIC NEEDS LIKE FOOD AND SHELTER	2	1	P4	0		0		0			2			1	CANDIDA.FEELING PAIN WHILE URINATING. ABSTAINENCE	0		0		15	6000	1	2	HOURS	1		1	1
RUSHOROZA HOSPITAL	15	2005-06-15	2	1	1	0	1	ARIEL	0		1	1	2	1	1	2	1		0		1	0				0		0			0			0		0		0		5	2000	1	3	HOURS	1		1	1
RUSHOROZA HOSPITAL	16	2004-05-05	2	1	0	0	1	ARIEL	0		2	0			1	2	1		0		1	1	P6	0		0		0			0			1	HIV, ABSTAIN FROM SEX	0		0		2	1000	0	3	HOURS	1		1	1
RUSHOROZA HOSPITAL	12	2008-08-08	1	1	0	0	1	ARIEL	1	BOTH FATHER AND MOTHER	3	1	2	1	1	2	1		0		2	1	P2	0		0		0			2			0		0		0		10	4000	1	2	HOURS	1		2	2
MAZIBA HC IV	12	2008-06-01	2	1	0	0	1	ARIEL	0		2	0			1	2	1		0		2	1	P6	0		0		0			0			1	SYPHILIS. PAIN WHILE URINATING.CONDOM USE	0		0		40	3000	1	4	HOURS	1		1	1
MAZIBA HC IV	19	2001-10-12	2	2	0	0	0		1	BIOLOGICAL PARENTS	3	1	2	1	1	2	1		0		3	1	S3	0		1	BOY FRIEND	1	99	1	0			1	CANDIDA.ITCHING IN PRIVATE PARTS. CONDOM USE	0		0		15	15000	0	4	HOURS	1		1	1
MAZIBA HC IV	17	2003-09-29	1	2	0	0	0		0		1	1	3	1	1	2	1		0		2	1	S2	0		1	99	1	99	1	2			1	ABNORMAL DISCHARGE FROM THE PENS.USE CONDOM	0		0		20	20000	0	3	hours	1		1	1
MAZIBA HC IV	19	2001-05-07	2	3	0	0	0		0		2	0			1	2	1		0		2	1	INS	0		1	BOY FRIEND	1	3 TIMES A WEEK	2	0			1	GONORHEA,CANDIDA.AVOID SEX, USE CONDOMS	0		0		30	15000	1	3	HOURS	1		1	1
MAZIBA HC IV	19	2001-07-03	2	1	0	0	0		1	BIOLOGICAL PARENTS	3	1	2	1	1	2	0	99	0		2	0				1	BOY FRIEND	1	99	1	0			1	CANDIDA,SYPHILIS.USE CONDOM,AVOID EARLY SEX	0		0		30	20000	1	4	HOURS	1		1	2
MAZIBA HC IV	18	2002-09-19	2	2	0	0	0		0		2	0			1	2	1		0		3	1	S2	0		0		0			0			1	GONORRHEA,CANDIDA. USE CONDOMS	0		0		15	12000	0	3	HOURS	1		1	1
MAZIBA HC IV	15	2005-01-23	1	1	0	0	0		0		2	0			1	2	1		0		2	1	P4	0		0		0			2			1	CANDIDA ABSTAINANCE	0		0		30	30000	1	3	HOURS	1		1	2
MAZIBA HC IV	19	2001-09-11	1	2	0	0	1	ARIEL	0		2	1	3	1	1	2	1		0		3	1	S3	0		1	99	0			2			1	GONORRHEA,DISCHARGE FROM THE PENIS	0		0		13	14000	0	3	HOURS	1		1	1
RUBAAYA HC IV	13	2007-02-02	2	1	0	0	0		1	BIOLOGICAL PARENTS	2	1	2	1	1	2	0	99	0		2	1	P5	0		0		0			0			1	CANDIDA PAINFULL PERIOD , CONDOM USE	0		0		25	6000	1	4	HOURS	1		1	2
RUBAAYA HC IV	16	2004-03-15	1	1	0	0	1	ARIEL	0		2	0			1	1	1		0		1	1	P5	0		0		0			2			1	SYPHILIS,ITCHING OF PRIVATE PARTS, USE CONDOMS	0		0		25	12000	1	4	HOURS	1		0	1
RUBAAYA HC IV	18	2002-01-15	1	1	0	0	0		0		1	1	2	1	1	2	1		0		1	1	P5	0		0		0			2			1	CANDIDA, PAIN DISCHARGE,STOP SEX	0		0		25	10000	1	5	HOURS	0	ABUSIVE LANGUAGE	1	1
RUBAAYA HC IV	16	2004-08-24	1	1	0	0	0		0		2	0			1	2	1		0		2	1	P6	0		0		0			2			1	GONORHEA,SYPHILIS. PAIN WHILE URINATING,VMMC	0		0		20	6000	1	4	HOURS	1		2	1
RUBAAYA HC IV	16	2004-08-02	1	1	0	0	1	ARIEL	1	BIOLOGICAL PARENTS	3	1	2	1	1	2	1		0		2	1	P6	0		0		0			2			1	GONORRHEA,SYPHILIS.PAIN IN PRIVATE PART,USE CONDOM	0		0		20	6000	1	4	HOURS	1		1	2
RUBAAYA HC IV	15	2005-07-06	1	1	0	0	1	99	0	99	2	0			1	1	1		0		2	1	P7	0		0		0			2			1	CANDIDA.PAIN WHILE URINATING,AVOID PLAYING SEX	0		0		20	4000	1	3	HOURS	1		1	2
RUBAAYA HC IV	14	2006-06-04	2	1	0	0	1	COMPASSION	0		2	0			1	2	1		0		2	1	P5	0		1	CLASSMATES	0			2			0		0		0		20	4000	0	1	HOURS	0	99	1	2
RUBAAYA HC IV	11	2009-01-20	2	1	0	0	1	ARIEL	0		0	1	2	1	1	1	1		0		2	1	P1	0		0		0			0			0		0		0		12	4000	0	4	HOURS	1		1	2
KAMUGANGUZI HC3	14	2006-07-10	1	2	0	0	1	ARIEL	1	BIOLOGICAL PARENTS	3	1	2	1	1	2	1		0		1	1	S.1	0		0		1	99	99	0			0		0		0		0	1000	0	3	HOURS	1		1	1
KAMUGANGUZI	12	2008-10-09	1	1	0	0	1	ARIEL	0		2	0			1	2	1		0		3	1	P.5	0		0		0			0			1	CANDIDA. SKIN RUSH	0		0		1	1000	0	1	HOUR	1		1	1
KAMUGANGUZI HC3	13	2007-01-10	2	1	0	0	1	ARIEL	1	BIOLOGICAL PARENTS	3	1	3	1	1	2	1		0		2	1	P.6	0		1	0	0			0			0		0		0		1	1500	0	2	HOURS	1		1	1
KAMUGANGUZI HC3	17	2003-02-13	1	1	0	0	1	ARIEL	1	BIOLOGICAL PARENTS	3	1	2	1	1	1	1		0		2	1	P.7	0		0		0			0			1	HIV. FREQUENT SICKNESS. ABSTAINANCE	0		0		5	3000	0	4	HOURS	1		1	1
KAMUGANGUZI HC 3	18	2002-04-19	1	2	0	0	1	ARIEL	1	BIOLOGICAL PARENTS	3	1	2	1	1	2	1		0		2	1	S.2	0		1	GIRL FRIEND	1	99	1	0			0		0		0		2	2000	0	2	HOURS	1		1	1
KAMAGANGUZI HC3	14	2006-02-05	2	1	0	0	0		0		2	0			0		1		0		2	1	P.4	0		0		0			0			0		0		0		17	15000	1	4	HOURS	1		1	2
KAMUGANGUZI	19	2000-08-07	2	1	0	0	0		0		1	1	3	1	1	2	1		1	2	1	1	P.7	0		1	1	1	99	1	0			1	99	0		0		12	10000	1	3	99	1		1	1
KAMUGANGUZI HC3	15	2005-07-12	2	1	0	0	1	ARIEL	0		1	1	2	1	1	2	1		0		2	1	P.4	0		0		0			0			0		0		0		12	8000	1	3	HOURS	1		1	1
KAMUGANGUZI HC3	16	2004-06-05	1	2	0	0	1	ARIEL	0		1	1	2	1	1	2	1		0		2	1	S.1	0		0		0			0			1	SYPHILIS. URETHRAL DISCHARGE. USING CONDOM	0		0		2	2000	0	4	HOURS	1		1	1
KAMAGANGUZI HC3	11	2009-08-06	1	1	0	0	0		1	NA	99	1	2	1	1	2	1		0		2	1	P.3	0		0		1	99	99	0	99	NA	0	NA	0		0		1	1000	0	2	HOURS	1		1	1
KAMUGANGUZI HC 3	14	2006-10-30	2	1	0	0	1	ARIEL	1	99	3	1	2	1	1	2	1		0		3	1	P.6	0		0		0			0			0		0		0		1	1000	0	2	HOURS	1		1	1
KAMUGANGUZI	17	2003-03-02	2	1	0	0	0		0		2	0			0		1		0		2	1	P.7	0		0		0			0			1	HIV. LOSS OF WEIGHT, FREQUENT SICKNESS	0		0		3	3000	1	5	HOURS	1		1	1
KAMUGANGUZI HC3	16	2004-07-02	1	1	0	0	1	ARIEL	0		2	0			1	2	1		0		2	1	P.5	0		1	99	1	99	1	0			0		0		0		16	15000	0	4	HOURS	1		1	1
KAMUGANGUZI HC3	17	2003-09-14	2	1	0	0	1	ARIEL	1	99	3	1	2	1	1	2	1		1	99	1	1	P.7	0		1	99	1	99	1	0			1	HIV. PERSISTENT CAUGH. AVOID SEX	0		0		2	2000	0	3	HOURS	1		1	1
BUHARA NGO HCIII	18	2002-07-04	2	2	0	0	1	ARIEL	0		1	1	2	1	1	2	1		0		2	1	S3	0		1	BOY FRIEND	1	ONCE IN A MONTH	1	0			1	SYPHILIS,PAIN WHILE URINATING	0		0		5	1000	0	2	HOURS	1		1	1
BUHARA NGO HC II	19	2001-09-03	2	2	0	0	0		0		1	1	1	1	1	2	1		0		2	1	S6	1	PARTICIPATED IN A STRIKE	1	BOY FRIEND	1	3 TIMES IN AMONTH	1	0			1	SYPHILIS,CANDIDA, PAINFUL FEELING WHILE URINATING	0		0		5	1000	0	2	HOURS	1		1	1
BUHARA NGO HC III	19	2001-01-01	2	2	0	0	0		0		1	0			1	1	1		0		2	1	S6	0		1	BOY FRIEND	1	ONCE A MONTHLY	1	0			1	SYPHILIS, CANDIDA MILKY EMULSION AND USE OF CONDOM	0		0		15	4000	0	2	HOURS	1		1	1
BUHARA NGO HC III	18	2002-04-14	2	1	0	0	0		1	BIOLOGICAL PARENTS	3	1	2	1	1	2	1		1	WENT FOR WORK	2	1	P7	0		0		0			0			1	GONORRHEA, PAIN DURING URINATING	0		0		10	5000	1	2	HOURS	1		1	1
BUHARA NGO HC III	15	2005-06-10	1	1	0	0	1	ARIEL	0		1	1	2	1	1	2	1		0		1	1	P2	0		0		0			2			0		0		0		25	10000	1	2	HOURS	1		1	1
BUHARA NGO HC III	14	2006-06-14	1	1	0	0	0		1	BIOLOGICAL PARENTS	3	1	2	1	1	2	1		0		2	1	P5	0		0		0			2			0		0		0		20	10000	1	3	HOURS	1		1	2
BUHARA NGO HC III	11	2009-05-25	1	1	0	0	1	ARIEL	1	BILOGICAL PARENTS	3	1	2	1	1	1	1		0		2	1	P3	0		0		0			2			0		0		0		10	4000	1	2	HOURS	1		1	2
BUHARA NGO HC III	13	2007-01-01	1	1	0	0	1	ARIEL	1	BIOLOGICAL PARENTS	3	1	2	1	1	2	1		0		2	1	P4	0		0		0			2			0		0		0		10	3000	0	2	HOURS	1		1	2
RUGARAMA	17	2003-01-31	1	2	0	0	1	ARIEL	0		1	1	2	1	1	2	1		1	ABUSING WORDS	3	1	S.2	1	NA	0		0			2			1	CANDIDA	0		0		30	6000	1	2	HOURS	0	1	1	1
RUGARAMA	19	2000-01-01	1	2	0	0	1	ARIEL	0		0	1	2	1	1	2	0	GRAND MOTHER. FATHER NEGLECTED HIM	1	FAMILY NEGLECTED HIM	2	1	S.4	1	FEES DEFAULTING	1	GIRL FRIEND	1	99	1	2			1	GONORRHOEA	1	ALCOHOL	0		15	6000	0	1	HOUR	1		1	1
RUGARAMA	16	2004-01-01	2	1	0	0	1	ARIEL	0		2	0			1	2	1		0		2	1	P.5	0		0		0			0			1	HIV	0		0		5	2000	0	2	99	1		0	1
KRRH	12	2008-01-01	1	1	0	0	1	ARIEL	1	MOTHER AND FATHER	3	1	2	1	1	2	1		0		2	1	P.5	0		0		0			0			1	HIV	0		0		35	10000	1	2	HOURS	1		1	2
RUGARAMA	12	2008-01-07	1	1	0	0	1	ARIEL	1	99	3	1	2	1	1	1	1		0		2	1	P.5	0		0		0			0			0		0		0		2	1000	0	30	MINUTES	1		1	2
RUGARAMA	15	2005-04-06	1	2	0	0	1	ARIEL	1	FATHER AND MOTHER	3	1	2	1	1	2	1		0		2	1	S.1	0		0		0			0			0		0		0		10	5000	0	3	HOURS	1		1	2
RUGARAMA	15	2005-04-15	2	1	0	0	1	ARIEL	1	99	3	1	2	1	1	2	1		0		3	1	P.7	0		0		0			0			0		0		0		2	1000	0	3	HOURS	1		1	1
RUGARAMA	17	2003-04-15	2	2	0	0	1	ARIEL	1	99	3	1	2	1	1	2	1		0		2	1	S.3	0		0		0			0			0		0		0		6	3000	0	2	HOURS	1		1	2
RUGARAMA	18	2002-02-22	1	2	0	0	1	ARIEL	0		1	1	2	1	1	2	1		0		3	1	S.4	0		1	GIRLFRIEND	0			0			0		0		0		12	6000	0	2	HOURS	1		1	1
RUGARAMA	19	2001-06-28	2	2	0	0	1	ARIEL	1	99	3	0			99	2	1		0		3	1	S.4	1	ESCAPED TO VISIT A BOY FRIEND	1	BOY FRIEND	1	BOYFRIEND	1	0			1	GONORRHOEA, SYPHILIS. YELLOWISH VARGINAL DISCHARGE	1	ALCOHOL	0		4	2000	0	1	HOUR	1		1	1
RUGARAMA	14	2006-02-02	2	1	0	0	1	ARIEL	1	FATHER AND MOTHER	3	1	2	1	1	1	1		0		3	1	P.6	0		0		0			0			1	CANDIDA, GONORRHOEA. WHITISH VIRGINAL DISCHARGE	0		0		6	2000	0	3	1	1		2	2
RUGEARAMA	19	2000-09-05	1	2	1	0	1	ARIEL	0		2	1	3	1	1	2	1		1	TO WORK MONEY FOR SCHOOL FEES	2	0				1	GIRLFRIEND	1	99	1	0			1	SYPHILIS, GONORRHOEA	0		0		10	3000	0	1	HOUR	0	1	1	1
RUGARAMA	19	2000-10-03	1	3	0	0	1	ARIEL	0		1	1	2	1	1	2	1		0		2	1	INS	1	PARTICIPATED IN SCHOOL STRIKE	1	GIRL FRIEND	1	WITH MY GIRL FRIEND	1	0			1	CANDIDA	0		0		30	10000	1	1	HOUR	1		1	1
KIHEFO	16	2004-10-08	2	2	0	0	1	ARIEL	1	BOTH FATHER AND MOTHER	3	1	2	1	1	2	1		0		2	1	S2	0		0		0			0			1	SYPHILIS. ITCHING INPRIVATE PARTS. ABSTAINANCE	0		0		20	5000	1	2	HOURS	1		1	1
KIHEFO	18	2002-07-16	1	2	0	0	1	ARIEL	0		2	0			1	2	1		0		1	1	S.2	0		1	GIRL FRIEND	1	1	0	0			1	HIV. LOSS OF BODY WEIGHT AND COUGH	1	ALCOHOL	0		20	5000	1	3	HOURS	1		1	2
KIHEFO	19	2001-08-05	2	2	0	2	1	ARIEL	0		2	1	3	1	1	2	1		0		2	0				1	BOY FRIEND	1	3 TIMES AMONTH	99	1	1	99	1	GONORRHEA. YELLOWISH VIRGINAL DISCHARGE	1	ALCOHOL	0		6	2000	0	2	HOURS	1		1	1
KIHEFO	19	2001-05-17	2	2	0	0	1	ARIEL	0		2	1	3	1	1	2	1		0		2	1	S.2	0		0		0			0			1	SYPHILIS. ITCHING PRIVATE PARTS. ABSTAINANCE	0		0		20	10000	1	3	HOURS	1		1	1
KIHEFO	14	2006-02-01	1	1	0	0	1	ARIEL	0		1	1	2	1	1	2	1		0		2	1	P.7	0		0		0			0			0		0		0		15	3000	0	3	HOURS	1		1	2
KIHEFO HC3	13	2007-04-22	2	1	0	0	1	ARIEL	0		1	1	2	1	1	2	1		0		2	1	P.6	0		0		0			0			0		0		0		12	4000	1	3	HOURS	1		1	2
KIHEFO HC3	16	2004-01-11	2	1	0	0	1	ARIEL	1	FATHER AND MOTHER	3	1	2	1	1	2	1		0		2	1	P.7	0		0		0			0			0		0		0		10	3000	0	2	HOURS	1		1	2
KIHEFO HC3	15	2005-03-05	1	1	0	0	1	ARIEL	0		2	1	3	1	1	2	1		0		2	1	P.6	0		0		0			0			0		0		0		12	4000	1	2	HOURS	1		1	2
KIHEFO HC3	12	2008-06-13	1	1	0	0	1	ARIEL	0		2	1	3	1	1	2	1		0		2	1	P.6	0		0		0			0			0		0		0		16	5000	1	2	HOURS	1		1	2
KIHEFO HC3	15	2005-06-15	1	1	0	0	1	ARIEL	0		1	1	2	1	1	2	1		0		2	1	P.6	0		0		0			0			0		0		0		20	6000	1	3	HOURS	1		1	2
KIHEFO HC3	19	2001-10-23	2	2	0	0	0		0		2	1	3	1	1	2	1		0		2	1	S.4	0		1	BOY FRIEND	1	ONCE IN 3 MONTHS	1	0			1	GONORRHEA. YELLOWISH VRIGINAL DISCHARGE	0		0		10	5000	1	3	HOURS	1		1	1
KIHEFO HC3	18	2002-01-10	1	2	0	0	1	ARIEL	0		1	1	2	1	1	2	1		0		2	1	S.3	0		0		0			0			0		0		0		20	6000	1	2	HOURS	1		1	1
KIHEFO HC3	19	2000-02-15	2	2	0	0	0		0		2	0			99	1	1		0		2	1	S.4	0		1	BOY FRIEND	1	TWO TIMES IN A MONTH	2	0			1	GONORRHEA AND CANDIDA. ITCHING IN PRIVATE PARTS	1	ALCOHOL	0		15	3000	1	2	HOURS	1		1	1
KIHEFO HC3	15	2005-02-28	2	1	0	0	1	ARIEL	0		2	1	3	1	1	2	1		0		2	1	P.7	0		0		0			0			0		0		0		5	2000	0	2	HOURS	1		1	1
KIHEFO HC3	19	2001-04-10	1	2	0	0	0		0		2	1	3	1	1	2	1		0		2	1	S.4	0		0		0			0			0		0		0		20	8000	1	2	HOURS	1		1	1
KIHEFO HC3	18	2002-03-01	2	2	0	0	1	ARIEL	0		2	1	3	1	1	2	1		0		2	1	S.3	0		0		0			0			1	GONORRHEA. FREQUENT URINATION, VRIGINAL DISCHARGE	0		0		10	5000	1	2	HOURS	1		1	1
KIHEFO HC3	19	2000-06-21	1	1	0	0	1	ARIEL	0		1	1	2	1	1	2	1		0		2	0				1	GIRL FRIEND	1	3 TIMES A MONTH	2	0			1	GONORRHEA. FREQUENT URINATION	1	ALCOHOL	0		10	2000	0	2	HOURS	1		1	1
KRRH	13	2007-07-30	2	1	0	0	1	ARIEL	1	FATHER AND MOTHER	2	1	2	1	1	1	1		0		3	1	P.6	0		0		0			0			0		0		0		12	3000	0	2	HOURS	1		1	2
KRRH	18	2002-03-17	1	0	0	0	1	ARIEL	0		2	1	3	1	1	2	1		0		1	0				1	GIRL FRIEND	1	GIRL FRIEND	2	0			1	GONORRHEA. DISCHARGE FROM PENIS	1	ALCOHOL	0		20	3000	1	50	MINUTES	1		1	1
KRRH	16	2004-04-27	2	2	0	0	1	ARIEL	1	FATHER AND MOTHER	3	1	2	1	1	2	1		0		0	1	S.1	0		0		0			0			1	CANDIDA. WHITISH MILKY DISCHARGE, VULVA ITCHING	0		0		30	10000	1	30	MINUTES	1		1	2
KRRH	12	2008-01-04	2	1	0	0	1	ARIEL	1	99	3	1	2	1	1	1	1		0		3	1	P.4	0		0		0			0			0		0		0		17	4000	0	1	HOUR	1		1	2
KRRH	12	2008-07-20	1	1	0	0	1	ARIEL	1	99	3	1	2	1	1	1	1		0		2	1	P.3	0		0		0			0			0		0		0		2	1000	0	30	MINUTES	1		1	2
KRRH	16	2004-01-01	1	2	0	0	1	ARIEL	1	99	3	1	2	1	1	2	1		0		3	1	S.1	0		0		0			0			1	GONORRHEA. PUS DISCHARGE FROM PENIS, PAINFUL URINE	0		0		11	3000	0	30	MINUTES	1		1	2
KRRH	17	2003-04-05	1	1	0	0	1	ARIEL	1	MOTHER AND FATHER	3	1	2	1	1	2	1		0		2	1	P.5	0		0		0			0			0		0		0		30	12000	1	3	HOURS	0	1	1	1
KRRH	18	2002-01-01	1	0	1	0	1	ARIEL	0		2	1	3	1	1	2	1		0		3	0				0		0			0			0		1	ALCOHOL	0		14	3000	1	1	HOUR	1		1	1
KRRH	16	2004-04-28	1	2	0	0	1	ARIEL	0		2	1	3	1	1	2	1		1	ABUSIVE WORDS FROM AUNT	3	1	S.2	0		0		0			0			1	GONORRHEA. PAINFUL URINATION PLUS DISCHARGE FROM P	0		0		3	2000	0	1	HOUR	1		1	2
KRRH	17	2003-01-01	2	2	0	0	1	ARIEL	0		2	1	3	1	1	2	1		0		3	1	S.3	0		0		0			0			1	GENITAL WARTS, GONORRHEA. LAP. ABC	0		0		12	2000	0	50	MINUTES	1		1	1
KRRH	14	2006-06-12	1	1	0	0	1	ARIEL	1	FATHER AND MOTHER	3	1	2	1	1	1	1		0		3	1	P.7	0		0		0			0			1	SYPHILIS. GENITAL ULCERS. ABC	0		0		4	1000	0	90	MINUTES	1		1	2
KRRH	10	2010-12-26	1	1	0	0	1	ARIEL	1	MOTHER	1	1	2	1	1	1	1		0		3	1	P.3	0		0		0			0			0		0		0		20	3500	0	1	HOUR	1		1	2
KRRH	17	2003-01-07	1	2	0	0	1	ARIEL	1	99	3	1	2	1	1	2	1		0		3	1	S.3	0		0		0			0			1	GONORRHEA. PAINFUL URINATION. DISCHARGE FROM PENIS	0		0		12	3000	0	30	MINUTES	1		1	1
KRRH	17	2003-07-05	1	2	0	0	1	ARIEL	1	99	3	0			1	2	1		0		3	1	S.2	1	I HAD A PHONE	0		0			0			1	UTI. LOWER ABDOMINAL PAIN, PAINFUL URINATION	0		0		12	3000	1	2	HOURS	1		1	1
KRRH	18	2002-01-01	2	2	0	0	1	ARIEL	1	99	3	1	2	1	1	1	0	99	0		3	1	S.4	0		0		0			0			1	GENITAL WARTS. DISCHARGE FROM VIRGINA, BAD SMELL	0		0		12	3000	0	30	MINUTES	1		1	1
KRRH	15	2005-05-15	1	1	0	0	0		1	99	3	1	2	1	1	1	1		0		3	1	P.7	0		0		0			0			1	HIV. GENERALISED RUSH, ORAL SOARS	0		0		6	2000	0	150	MINUTES	1		1	2
KRRH	19	2000-12-24	1	2	0	0	1	ARIEL	1	99	3	0			1	2	1		0		2	1	S.5	0		1	BOY FRIEND	1	BOY FRIEND	1	1	1	1 CHILD	1	CANDIDA. WHITISH VIRGINAL DISCHARGE, VULVA ITCHING	0		0		25	4000	1	40	MINUTES	1		1	1
KRRH	19	2000-05-20	1	3	0	0	1	ARIELA	1	99	3	1	2	1	1	2	1		0		2	1	PTC	0		1	GIRL	1	GIRL FRIEND	1	0			1	SYPHILIS. GENITAL ULCERS, BURNING SENSATION	0		0		13	2000	0	25	MINUTES	1		1	1
KRRH	19	2000-12-01	2	3	0	0	1	ARIEL	1	99	3	0			1	2	1		0		2	1	NSE	0		1	BOY FRIEND	1	BOY FRIEND	1	0			1	GONORRHEA. GENITAL ULCERS, VIRGINAL DISCHARGE	0		0		30	6000	0	30	MINUTES	1		1	1
KRRH	17	2003-02-13	2	2	0	0	1	ARIEL	1	FATHER AND MOTHER	3	1	2	1	1	2	1		0		0	1	S.3	0		1	BOY FRIEND	1	BOY FRIEND	1	0			1	CANDIDA. WHITISH VIRGINAL DISCHARGE	0		0		60	10000	1	30	MINUTES	1		1	2
KRRH	16	2004-04-05	1	2	0	0	1	ARIEL	1	FATHER AND MOTHER	3	1	2	1	1	2	1		0		3	1	S.1	0		0		0			0			1	SYPHILIS. GENITAL LESSION	0		0		3	1000	0	30	MINUTES	1		1	1
KRRH	14	2006-04-03	2	2	0	0	1	ARIEL	1	FATHER AND MOTHER	3	1	2	1	1	1	1		0		3	1	S.1	0		0		0			0			1	GONORRHEA, CANDIDA. ABSTAIN FROM SEX, CONDOM USE	0		0		9	3000	0	90	MINUTES	1		1	2
KRRH	14	2006-01-01	2	2	0	0	1	ARIEL	1	99	3	1	2	1	1	1	1		0		2	1	S.1	0		0		0			0			1	SYPHILIS. SAFE SEX WITH CONDOM, ABSTAINANCE	0		0		12	3000	0	3	HOURS	1		1	2
KRRH	14	2006-02-03	1	1	0	0	1	ARIEL	1	99	3	1	2	1	1	1	1		0		2	1	P.6	0		0		0			0			0		0		0		10	2000	0	2	HOURS	1		1	2
KRRH	13	2007-01-01	1	1	0	0	1	ARIEL	0		2	0			1	1	1		0		2	1	P.6	0		0		0			0			1	GONORRHEA. ABSTAINANCE FROM SEX, BEING FAITHFUL	0		0		2	1000	0	30	MINUTES	1		1	2
KRRH	18	2002-02-05	1	2	0	0	1	ARIEL	1	99	3	1	2	1	1	2	1		0		2	1	S.5	0		1	GIRL FRIEND	1	GIRLFRIEND	1	0			1	GONORRHEA, HIV. SAFE SEX USING CONDOMS, ABSTAINANC	0		0		40	6000	1	90	MINUTES	1		1	2
KRRH	12	2008-04-20	1	1	0	0	1	ARIEL	1	99	3	1	2	1	1	1	1		0		3	1	P.5	0		0		0			0			0		0		0		35	6000	1	2	HOURS	1		1	2
KRRH	14	2006-12-27	1	2	0	0	1	ARIEL	0		1	1	2	1	1	1	1		0		2	1	S.1	0		0		0			0			1	SYPHILIS. BEING FAITHFUL, CONDOM USE	0		0		6	2000	0	1	HOUR	1		1	2
KRRH	14	2006-01-01	1	1	0	0	1	ARIEL	0		0	1	2	1	1	1	1		0		2	1	P.6	0		0		0			0			0		0		0		5	2000	1	90	MINUTES	1		1	2
KRRH	12	2008-01-01	1	1	0	0	1	ARIEL	1	99	3	1	2	1	1	1	1		0		2	1	P.3	0		0		0			0			0		0		0		13	3000	0	2	HOURS	1		1	2
KRRH	13	2007-02-28	2	1	0	0	1	ARIEL	1	99	3	1	2	1	1	1	1		0		2	1	P.6	0		0		0			0			1	GONORRHOEA. ABSTAINANCE, USE OF CONDOM	0		0		2	1000	0	2	HOURS	1		1	2
KRRH	12	2008-12-29	1	2	0	0	1	ARIEL	0		0	1	2	1	1	2	1		0		3	1	S.4	0		0		0			0			1	SYPHILIS. GENITAL SORES. ABC	0		0		11	2000	0	150	MINUTES	1		1	1
KRRH	15	2005-02-26	2	2	0	0	1	ARIEL	1	FATHER AND MOTHER	3	1	2	1	1	1	1		0		2	1	S.1	0		0		0			0			1	GONORRHEA. PAINFUL URINATION, PUS DISCHARGE	0		0		14	3000	0	2	HOURS	1		1	1
KRRH	16	2004-06-01	2	2	0	0	1	ARIEL	1	FATHER AND MOTHER	3	1	2	1	1	2	1		0		3	1	S.2	0		0		0			0			1	SYPHILIS. GENITAL LESSION. ABSTAINANCE	0		0		10	2000	0	150	MINUTES	1		1	1
KRRH	15	2005-08-02	1	2	0	0	1	ARIEL	0		2	1	3	1	1	2	1		0		3	1	S.2	0		0		0			0			1	SYPHILIS. GENITAL LESSION, SKIN RUSH	0		0		31	5000	1	3	HOURS	1		1	1
KRRH	15	2005-07-12	2	2	0	0	1	ARIEL	0		2	0			1	1	1		0		3	1	S.1	0		0		0			0			1	UTI. PAINFUL URINATION, LOWER ABDOMINAL PAIN	0		0		12	2000	0	1	HOUR	1		1	2
KRRH	15	2005-07-29	2	2	0	0	1	ARIEL	1	FATHER AND MOTHER	3	1	2	1	1	1	1		0		3	1	S.1	0		0		0			0			1	CANDIDA. WHITISH VIRGINAL DISCHARGE. ITCHING	0		0		5	1000	0	90	MINUTES	1		1	2
KRRH	19	2000-12-22	2	0	1	0	1	ARIEL	0		2	1	3	1	1	2	1		0		2	0				1	BOY FRIEND	1	BOY FRIEND	2	1	1	ON CHILD	1	HIV, GONORRHOEA. ABSTAINANCE, CONDOM USE	1	ALCOHOL	0		6	2000	1	2	HOURS	1		1	1
KRRH	16	2004-04-10	2	0	0	0	1	ARIEL	0		2	0			1	2	1		0		0	0				1	BOY FRIEND	1	BOY FRIEND	2	0			1	LOWER ABDONOMINAL PAIN, GENERALISED SKIN LESSION	0		0		16	3000	1	90	MINUTES	1		1	1
KRRH	15	2005-01-27	2	1	0	0	1	ARIEL	1	FATHER AND MOTHER	3	1	2	1	1	2	1		0		3	1	P.7	0		0		0			0			1	HIV, SYPHILIS. GENITAL ULCERS. ABC	0		0		60	7000	0	50	MINUTES	1		1	2
KRRH	14	2006-01-03	2	1	0	0	1	ARIEL	0		2	1	3	1	1	1	1		0		2	1	P.7	0		0		0			0			1	HIV, CANDIDA.DISCHARGE FROM VIRGINA. ABSTAINANCE	0		0		6	2000	0	1	HOUR	1		1	2
KRRH	19	2000-09-29	2	3	0	0	1	ARIEL	0		1	1	2	1	1	2	1		0		3	1	PTC	0		1	BOY FRIEND	1	BOY FRIEND	1	0			1	GONORRHOEA, HIV. YELLOWISH DISCHARGE, PAINFUL URIN	0		0		70	10000	1	1	HOUR	1		1	1
KRRH	17	2003-04-11	2	2	0	0	1	ARIEL	0		2	1	3	1	1	2	1		0		2	1	S.2	0		0		0			0			1	PID. LOWER ABDNOMINAL PAIN, PAINFUL; URINATION	0		0		14	3000	1	90	MINUTES	1		1	2
KRRH	17	2003-06-27	1	2	0	0	1	ARIEL	1	FATHER AND MOTHER	3	1	2	1	1	2	1		0		3	1	S.3	0		0		0			0			1	PELVIC INFLAMATORY DISEASE. ABSTAINANCE	0		0		13	2000	0	45	1	1		1	1
KRRH	19	2001-01-22	2	3	0	0	1	ARIEL	0		2	0			1	2	1		0		3	1	NSE	1	CAUGHT WITH A PHONE	1	BOY FRIEND	1	BOY FRIEND	1	0			1	PID, GONORRHOEA. YELLOWISH VIRGINAL DISCHARGE	0		0		2	1000	0	30	MINUTES	1		1	1
KRRH	15	2005-03-08	1	2	0	0	1	ARIEL	1	FATHER AND MOTHER	3	1	2	1	1	2	1		0		3	1	S.1	0		0		0			0			1	GONORRHOEA. PUS DISCHARGE FROM PENIS. ABC	0		0		30	4000	0	30	MINUTES	1		1	1
KRRH	12	2008-01-01	2	1	0	0	1	ARIEL	1	FATHER AND MOTHER	3	1	2	1	1	1	1		0		3	1	P.3	0		0		0			0			0		0		0		11	2000	0	90	MINUTES	1		1	2
KRRH	19	2000-10-05	2	0	1	0	1	ARIEL	0		2	0			1	2	1		0		2	0				0		0			0			1	VANDIDA. WHITISH VIRGINAL DISCHARGE. VULVA ITCHING	0		0		3	1000	0	2	HOURS	1		1	1
KRRH	18	2002-05-15	2	0	1	0	1	ARIEL	0		2	1	3	1	1	2	1		1	GOING TO WORK AS A MAID	1	0				0		0			0			0		0		0		12	3000	1	30	MINUTES	1		1	1
KRRH	18	2002-01-05	1	2	0	0	1	ARIEL	0		2	0			1	2	1		0		3	1	S.5	0		0		0			0			1	GONORRHOEA. PUS DISCHARGE FROM PENIS. ABC	0		0		19	4000	1	2	HOURS	1		1	1
KRRH	16	2004-06-12	2	2	0	0	1	ARIEL	0		2	0			1	2	1		0		2	1	S.2	0		0		0			0			1	CANDIDA. VULVA ITCHING. GOOD HYGIENE, ABC	0		0		12	3000	1	1	HOUR	1		1	1
KRRH	11	2009-04-15	1	1	0	0	1	ARIEL	1	FATHER AND MOTHER	3	1	2	1	1	1	1		0		3	1	P.2	0		0		0			0			0		0		0		15	4000	0	1	HOUR	1		1	2
KRRH	17	2003-05-30	1	2	0	0	1	ARIEL	1	FATHER AND MOTHER	3	1	2	1	1	2	1		0		2	1	S.2	0		0		0			0			1	GONORRHOEA, CANDIDA. VIRGINAL DISCHARGE. ABSTAIN	0		0		30	4000	1	55	MINUTES	1		1	1
KAMUKIRA HC4	14	2006-06-10	2	1	0	0	1	ARIEL	0		1	1	2	1	1	1	1		0		2	1	P.6	0		0		0			0			0		0		0		15	3000	1	3	HOURS	1		1	2
KIMUKIRA HC4	19	2000-11-11	2	2	0	0	0		0		1	1	2	1	1	2	1		0		2	1	S.5	0		1	BY FRIEND	1	ONCE IN THREE MONTHS	2	0			1	SYPHILIS, GONORRHOEA, CANDIDA. ITCHING IN PRIVATE	1	ALCOHOL	0		10	2000	0	2	HOURS	1		1	1
KRRH	17	2003-06-28	2	2	0	0	1	ARIEL	1	BIOLOGIGICAL PARENTS	3	1	2	1	1	2	1		0		2	1	S.2	0		0		0			0			1	CANDIDA, GONORRHEA. PAINFUL MENESTRAL PERIODS	0		0		15	5000	1	3	HOURS	1		1	1
KAMUKIRA HC4	12	2008-03-05	1	1	0	0	1	ARIEL	1	BIOLOGICAL PARENTS	3	1	2	1	1	1	1		0		2	1	P.5	0		0		0			0			1	GONORRHOEA. FREQUENT URINATION. ABSTAINANCE	0		0		20	5000	1	3	HOURS	1		1	2
KAMUKIRA HC4	11	2009-09-20	1	1	0	0	1	ARIEL	0		2	0			1	1	1		0		2	1	P.3	0		0		0			0			0		0		0		15	2000	0	3	HOURS	1		1	2
KAMUKIRA HC4	11	2009-04-02	1	1	0	0	1	ARIEL	0		2	0			1	1	1		0		1	1	P.3	0		0		0			0			0		0		0		20	6000	1	4	HOURS	1		1	2
KAMUKIRA HC4	17	2003-04-08	2	2	0	0	1	ARIEL	0		2	0			1	2	1		0		2	1	S.1	0		0		0			0			1	GONORRHOEA. YELLOWISH VIRGINAL DISCHARGE	0		0		20	3000	1	4	HOURS	1		1	1
KAMUKIRA HC4	11	2009-01-01	2	1	0	0	1	ARIEL	0		1	1	2	1	1	2	1		0		2	1	P.3	0		0		0			0			0		0		0		20	3000	0	3	HOURS	1		1	2
KAMUKIRA HC4	15	2005-01-01	1	1	0	0	1	ARIEL	1	BIOLOGICAL PARENTS	3	1	2	1	1	1	1		0		2	1	P.6	0		0		0			0			1	HIV. LOSS OF WEIGHT. ABSTAINANCE	0		0		15	6000	1	3	HOURS	1		1	2
KAMUKIRA HC4	15	2005-01-01	1	1	0	0	1	ARIEL	0		1	1	2	1	1	2	1		0		2	1	P.6	0		0		0			0			0		0		0		15	3000	1	3	HOURS	1		1	2
KAMUKIRA HC4	18	2002-01-03	1	2	0	0	1	ARIEL	1	BIOLOGICAL PARENTS	3	1	2	1	1	2	1		0		2	1	S.2	0		0		0			0			1	GONORRHOEA. BURNING DURING URINATION. ABSTAINANCE	0		0		10	5000	1	3	HOURS	1		1	2
KAMUKIRA HC4	14	2006-06-15	2	1	0	0	1	ARIEL	0		1	1	2	1	1	1	1		0		2	1	P.3	0		0		0			0			0		0		0		20	7000	1	3	HOURS	1		1	2
KAMIKIRA HC4	11	2009-06-04	1	1	0	0	1	ARIEL	1	BIOLOGICAL PARENTS	3	1	2	1	1	1	1		0		2	1	P.5	0		0		0			0			0		0		0		25	1000	0	4	HOURS	1		1	2
KAMUKIRA HC4	18	2002-01-10	1	2	0	0	1	ARIEL	0		1	1	2	1	1	2	1		1	STAY WITH AUNT FOR FEES SUPPORT	2	1	S.2	0		0		0			0			1	GONORRHOEA. FREQUENT URINATION.	0		0		28	8000	1	3	HOURS	1		1	1
KAMUKIRA	15	2005-03-20	1	2	0	0	1	ARIEL CLUB	1	FATHER	1	1	1	1	1	2	1		0		2	1	S.2	0		0		0			0			0		0		0		12	5000	0	2	HOURS	1		1	2
KAMUKIRA HC4	14	2006-07-05	1	1	0	0	1	ARIEL	0		1	1	2	1	1	2	1		0		2	1	P.7	0		0		0			0			0		0		0		30	5000	1	3	HOURS	1		1	2
KAMUKIKRA HC4	11	2009-02-05	2	1	0	0	1	ARIEL	1	FATHER AND MOTHER	3	1	2	1	1	1	1		0		2	1	P.4	0		0		0			0			0		0		0		15	3000	1	2	HOURS	1		1	2
KAMUKIRA HC4	13	2007-09-12	2	1	0	0	1	ARIEL	1	FATHER AND MOTHER	3	1	2	1	1	2	1		0		2	1	P.6	0		1	99	0			0			0		0		0		26	4000	0	40	MINUTES	1		1	2
KAMUKIRA HC4	12	2008-11-06	2	1	0	0	1	ARIEL	1	MOTHER AND FATHER	3	1	2	1	1	1	1		0		2	1	P.5	0		0		0			0			0		0		0		5	1000	0	2	HOURS	1		1	2
KAMUKIRA HC4	13	2007-02-05	1	1	0	0	1	ARIEL	1	MOTHER	3	1	2	1	1	2	1		0		3	1	P.7	0		0		0			0			0		0		0		18	3500	0	150	MINUTES	1		1	2
KAMUKIRA HC4	12	2008-03-10	2	1	0	0	1	ARIEL	0		1	1	2	1	1	2	1		0		2	1	P.5	0		0		0			0			0		0		0		16	5000	1	3	HOURS	1		1	2
KAMUKIRA HC4	15	2005-01-01	2	2	0	0	0		0		1	1	2	1	1	1	1		0		2	1	S.1	0		0		0			0			1	HIV. LOSS OF WEIGHT. ABSTAINANCE	0		0		10	3000	0	2	HOURS	1		1	1
KAMUKIRA HC4	11	2009-06-10	1	1	0	0	1	ARIEL	1	BIOLOGICAL PARENTS	3	1	2	1	1	1	1		0		3	1	P.3	0		0		0			0			0		0		0		20	4000	0	3	1	1		2	2
KAMUKIRA HC4	19	2001-02-18	2	2	0	0	1	ARIEL	1	99	3	1	2	1	1	2	1		0		2	1	S.3	0		1	GIRLFRIEND	1	ONCE AMONTH	1	2			1	GONORRHOEA. BURNING DURING URINATION. CONDOM USE	0		0		35	7000	0	90	MINUTES	1		1	1
KAMUKIRA HC4	15	2005-06-05	2	2	0	0	1	ARIEL	0		2	0			1	2	1		0		2	1	S.1	0		0		0			0			0		0		0		15	4000	1	2	HOURS	1		1	1
KAMUKIRA HC4	16	2004-03-02	2	2	0	0	1	ARIEL	0		2	1	3	1	1	2	1		0		2	1	S.2	0		0		0			0			0		0		0		16	5000	1	2	HOURS	1		1	2
KAMUKIRA HC4	18	2002-03-08	1	2	0	0	1	ARIEL	0		1	1	2	1	1	1	1		0		2	1	S.3	0		0		0			0			1	GONORRHOEA. FREQUENT URINATION. ABSTAINANCE	0		0		10	2000	0	2	HOURS	1		1	1
KAMUKIRA HC4	15	2005-03-20	1	1	0	0	1	ARIEL	0		2	1	3	1	1	2	1		0		2	1	P.7	0		0		0			0			0		0		0		20	6000	1	3	HOURS	1		1	2
KAMUKIRA HC4	13	2007-03-15	2	1	0	0	1	ARIEL	0		1	1	2	1	1	1	1		0		2	1	P.5	0		0		0			0			0		0		0		8	2000	0	3	HOURS	1		1	2
KAMIKIRA HC4	15	2005-05-09	2	1	0	0	1	ARIEL	0		2	1	3	1	1	2	1		0		2	1	P.6	0		0		0			0			0		0		0		20	8000	1	3	HOURS	1		1	1
KAMUKIRA HC4	17	2003-04-23	1	1	0	0	1	ARIEL	0		2	1	3	1	1	2	1		0		2	1	P.7	0		0		0			0			1	HIV. LOSS OF WEIGHT. ABSTAINANCE	0		0		10	3000	1	3	HOURS	1		1	1
KAMUKIRA HC4	17	2003-05-30	1	2	0	0	1	ARIEL	0		2	1	3	1	1	2	1		0		2	1	S.2	0		0		0			0			1	SYPHILIS. ITCHING IN PRIVATE PARTS. BATHING	0		0		12	4000	1	3	99	1		1	1
KAMUKIRA HC4	16	2004-05-20	1	1	0	0	1	ARIEL	0		1	1	2	1	1	1	1		0		2	1	P.7	0		0		0			0			0		0		0		15	5000	1	3	HOURS	1		1	1
KRRH	15	2005-01-10	2	1	0	0	1	ARIEL	1	MOTHER AND FATHER	2	1	2	1	1	2	1		0		2	1	P6	0		0		0			0			0		0		0		30	15000	1	3	HOURS	1		1	1	1
KRRH	18	2002-08-06	2	2	0	0	0		0		1	1	2	1	1	2	1		0		3	1	S5	0		1	99	1	99	1	0			0		0		0		20	5000	1	2	HOURS	1		1	2
KRRH	17	2003-07-05	1	2	0	0	1	ARIEL	0		2	0			1	2	1		0		2	1	S2	0		0		0			0			0		0		0		35	25000	1	2	HOURS	1		1	1
KRRH	19	2000-05-20	1	3	0	0	1	ARIEL	1	BIOLOGICAL PARENTS	3	1	2	1	1	2	0	99	0		2	1	UNI	0		0		0			2			1	SYPHILIS.SWELLING OF THE PENIS	0		0		1	1000	0	1	HOURS	1		0	1
KRRH	14	2006-06-15	2	1	0	0	1	ARIEL	0		1	1	2	1	1	1	1		0		3	1	P5	0		0		0			0			0		0		0		2	1000	0	30	MINUTES	1		1	2
KRRH	15	2005-02-01	2	1	0	0	1	ARIEL	1	FATHER AND MOTHER	3	1	2	1	1	2	1		0		3	1	P7	0		0		0			0			0		0		0		6	2000	0	2	HOURS	1		1	2
KRRH	19	2001-06-16	1	2	0	0	1	ARIEL	1	FATHER AND MOTHER	3	1	2	1	1	2	1		0		3	1	S3	0		1	GIRL	1	GIRL FRIEND	1	0			1	GONORRHEA.PAINFULL URINATION,PUS DISCHARGE	0		0		1	1000	0	20	MINUTES	1		1	1
KRRH	15	2005-07-23	2	2	0	0	1	ARIEL	1	99	3	1	2	1	1	2	1		0		2	1	S1	0		0		0			0			1	CANDIDA .VAGINAL DISCHARGE	0		0		25	6000	1	30	MINUTES	1		1	2
KRRH	18	2002-09-11	2	2	0	0	1	ARIEL	1	99	3	0			1	2	1		1	DOMESTIC VIOLENCE	2	1	S3	1	ESCAPING	1	BOY	1	BOY FRIEND	2	0			1	SYPHILIS,HIV CONDOM USE	1	ALCOHOL	0		2	1000	0	20	MINUTES	1		1	1
KRRH	18	2002-07-15	2	2	0	0	1	ARIEL	1	99	3	0			1	2	1		1	VIOLENCE BETWEEN MY FATHER AND MOTHER	0	0				0		0			0			0		0		0		30	8000	1	20	MINUTES	1		1	1
KRRH	11	2009-06-28	2	1	0	0	1	ARIEL	1	FATHER AND MOTHER	3	1	2	1	1	1	1		0		3	1	P3	0		0		0			0			0		0		0		5	1000	0	15	MINUTES	1		1	2
KRRH	12	2008-05-22	2	1	0	0	1	ARIEL	1	FATHER AND MOTHER	3	1	2	1	1	1	1		0		3	1	P2	0		0		0			0			0		0		0		20	5000	0	30	MINUTES	1		1	2
KRRH	18	2002-01-01	1	2	0	0	1	ARIEL	1	BIOLOGICAL FATHER AND MOTHER	3	1	2	1	1	2	1		0		3	1	S3	0		0		0			0			1	GONORRHEA, PENIS PUS DISCHARGE,PAINFULL URINATION	0		1	99	15	3000	0	1	HOURS	1		1	1
KRRH	14	2006-08-23	1	1	0	0	1	ARIEL	0		2	0			1	1	1		0		2	1	P.6	0		0		0			0			0		0		0		7	2000	0	25	MINUTES	1		1	2
KRRH	14	2006-06-23	1	1	0	0	1	ARIEL	0		2	1	3	1	1	2	1		0		2	1	P.6	0		0		0			0			0		0		0		10	4000	1	3	HOURS	1		1	2
KRRH	12	2008-02-27	2	1	0	0	1	ARIEL	1	NA	1	1	2	1	1	1	1		0		2	1	P.3	0		0		0			0			1	CANDIDA. WHITISH VIRGINAL DISCHARGE	0		0		20	4000	0	40	MINUTES	1		1	2
KRRH	12	2008-07-01	2	1	0	0	1	ARIEL	1	FATHER AND MOTHER	3	1	2	1	1	1	1		0		2	1	P.3	0		0		0			0			0		0		0		3	1000	0	2	HOURS	1		1	2
KRRH	17	2003-06-02	1	1	0	0	1	ARIEL	0		0	1	2	1	1	2	1		1	STRESS	2	1	P7	0		0		0			0			0		0		0		25	15000	1	3	HOURS	1		1	1
KRRH	16	2004-06-12	2	1	0	0	1	ARIEL	1	FATHER AND MOTHER	3	1	2	1	1	2	1		0		2	1	P7	1	999	0		0			0			0		0		0		8	3000	1	2	HOURS	1		1	1
KRRH	15	2005-09-13	2	1	0	0	1	ARIEL	0		2	1	3	1	1	2	1		1	ABUSING ME,HEAVY WORK	0	0				0		0			0			0		0		0		2	999	0	1	HOUR	1		1	1
KRRH	18	2002-06-15	1	2	0	0	1	ARIEL	1	FATHER AND MOTHER	3	1	2	1	1	2	1		0		3	1	S3	0		1	GIRL FRIENDS	1	2 GIRLS	2	0			1	GONORRHEA,PAINFUL URINATION,PUS DISCHARGE PENIS	0		0		6	2000	0	1	HOUR	1		1	1
KRRH	16	2004-06-15	1	2	0	0	1	ARIEL	0		2	0			1	2	1		0		3	1	S2	0		0		0			0			0		0		0		12	3000	0	2	HOURS	1		1	2
KRRH	17	2003-08-30	2	1	0	0	0		0		1	1	2	1	1	2	0	999	0		2	1	P6	0		0		0			0			1	GONORRHEA,CANDIDA,VALVA ITCHING,VAGINAL DISCHARGE	0		0		12	4000	1	3	HOURS	1		1	1
KRRH	19	2000-07-05	2	1	2	0	1	ARIEL	0		1	1	2	1	1	2	1		1	DOMESTIC VIOLENCE AT HOME	2	0				1	999	1	1	1	1	1	ONE CHILD	1	CANDIDA,GONORRHEA	1	ALCOHOL	0		7	2000	0	3	HOURS	1		1	1
KRRH	12	2008-06-15	2	1	0	0	1	ARIEL	1	999	3	1	2	1	1	2	1		0		2	1	P3	0		0		0			0			0		0		0		15	5000	0	1	99	1	99	1	2
KRRH	14	2006-07-15	2	1	0	0	1	ARIEL	0		2	0			1	2	0	99	0		3	1	P6	0		0		0			0			1	CANDIDA,VALVA ITCHING,VAGINAL DISCHARGE	0		0		10	4000	1	6	HOURS	1		0	1
KRRH	18	2002-12-15	1	2	0	0	1	ARIEL	0		2	0			1	2	1		0		0	1	S3	0		1	99	1	99	1	2			1	SYPHILIS,GENITAL ULCERS,MENTAL DISTURBANCE	0		0	99	10	2000	0	4	HOURS	1		1	1
KRRH	15	2005-04-05	2	2	0	0	1	ARIEL	0		2	0			1	2	1		0		2	1	S2	0		0		0			0			1	GONORRHEA,LOWERABDOMINAL PAIN,VAGINAL DISCHARGE	0		0		8	2000	1	4	HOURS	1		1	1
KRRH	16	2004-01-01	1	1	0	0	1	ARIEL	0		0	1	2	1	1	2	1		0		2	1	P7	0		0		0			0			0		0		0		10	2000	0	3	HOURS	1		1	1
KRRH	15	2005-01-08	2	2	0	0	1	ARIEL	1	BIOLOGICAL PARENTS	3	1	2	1	1	2	1		0		3	1	S1	0		0		0			0			1	HIV, LOSS OF WEIGHT CONDOM USE	0		0		5	2000	0	30	MINUTES	1		1	1
KRRH	16	2004-07-09	2	1	0	0	1	ARIEL	0		1	1	2	1	1	2	1		0		2	1	P7	0		0		0			0			1	GONORRHEA,YELLOWVAGINAL DISCHARGE,ABSTAINENCE	0		0		5	2000	0	7	HOURS	1		1	1
KRRH	17	2003-08-28	1	2	0	0	1	ARIEL	1	BIOLOGICAL PARENTS	3	1	2	1	1	2	1		0		2	1	0	0		0		0			2			0		0		0		8	3000	1	3	HOURS	1		1	1
KRRH	19	2000-09-10	1	1	1	0	1	ARIEL	0		0	1	2	1	1	2	1		1	STRESS	0	0				1	GIRL FRIEND	1	99	2	2			1	GONORRHEA,BURNING DURING URINATING.USE CONDOM	1	ALCOHOL	0		6	2000	0	2	HOURS	1		1	1
KRRH	15	2005-01-01	2	2	0	0	1	ARIEL	1	BIOLOGICAL PARENTS(BOTH)	3	0			1	2	0	99	1	ABARDONED BY PARENTS	3	1	S6	0		0		0			0			1	CANDIDA,GONORRHEA,VAGINAL DISCHARGE. USE CONDOM	0		0		20	6000	1	30	MINUTES	1		1	1
KRRH	15	2005-01-01	1	1	0	0	1	ARIEL	0		1	1	2	1	1	1	1		0		2	1	P6	0		0		0			0			0		0		0		10	1500	0	5	HOURS	1		1	1
KRRH	19	2001-10-23	2	1	0	1	0		0		2	1	3	1	1	2	1		0		2	0				1	HUSBAND	1	HUSBAND	1	1	2	TWO CHILDREN	0		0		0		25	5000	1	3	HOURS	1		1	1
KRRH	13	2007-08-02	1	1	0	0	1	ARIEL	0		2	1	3	1	1	2	1		0		2	1	P.7	0		0		0			0			0		0		0		10	3000	1	2	HOURS	1		1	2
KRRH	16	2004-06-05	1	2	0	0	1	ARIEL	0		1	1	2	1	1	2	1		0		2	1	S.1	0		0		0			0			1	CANDIDA. ITCHING WHILE URINATING. CONDOM USE	0		0		25	4000	1	3	HOURS	1		1	1
KRRH	13	2007-05-20	2	1	0	0	1	ARIEL	0		1	1	2	1	1	1	1		0		2	1	P.7	0		0		0			0			0		0		0		12	4000	1	2	HOURS	1		1	2
KRRH	12	2008-06-13	2	1	0	0	1	ARIEL	1	0	1	1	2	1	1	1	1		0		2	1	P.4	0		0		0			0			0		0		0		15	3000	1	2	HOURS	1		1	2
KRRH	12	2008-10-20	1	1	0	0	1	ARIEL	0		2	1	3	1	1	1	0	99	0		2	1	P.5	0		0		0			0			0		0		0		20	5000	1	3	HOURS	1		1	2
KRRH	12	2008-05-10	1	1	0	0	1	ARIEL	0		1	1	2	1	1	1	1		0		2	1	P.3	0		0		0			0			0		0		0		20	3000	1	3	HOURS	1		1	2
KRRH	11	2009-06-05	1	1	0	0	1	ARIAL	0		1	1	2	1	1	1	1		0		2	1	P.3	0		0		0			0			0		0		0		25	6000	1	1	HOUR	1		1	2
KRRH	17	2003-09-07	1	2	0	0	1	ARIEL	0		1	1	2	1	1	2	1		0		2	1	S.2	0		0		0			0			1	GONORRHOEA. PENIS DISCHARGE. CONDOM USE	1	ALCOHOL	0		30	5000	1	1	99	0	THEY ABUSE ME WHEN I MISS MY APPOINTMENT	1	1
KRRH	13	2007-07-13	1	1	0	0	1	ARIEL	1	FATHER AND MOTHER	3	1	2	1	1	1	1		0		2	1	P.6	0		0		0			0			0		0		0		15	5000	1	2	99	1		1	2
KRRH	19	2001-03-05	2	2	0	0	1	ARIEL	0		2	0			1	2	1		0		2	1	S.3	0		0		0			0			0		0		0		20	6000	1	1	HOUR	1		1	1
KRRH	18	2002-09-01	1	2	0	0	1	ARIEL	1	FATHER AND MOTHER	3	0			1	2	1		0		3	1	S.3	0		0		0			0			1	CANDIDA. WHITISH CUDDY DISCHARGE, VULVAL ITCHING	0		0		3	1000	0	30	MINUTES	1		1	1
KRRH	14	2006-02-08	2	1	0	0	1	ARIEL	1	FATHER AND MOTHER	3	1	2	1	1	2	1		0		2	1	P.7	0		0		0			0			0		0		0		15	4000	1	3	HOURS	1		1	1
KRRH	17	2003-08-21	2	2	0	0	1	ARIEL	0		1	1	2	1	1	2	1		0		2	1	S.3	0		0		0			0			1	GONORRHOEA, SYPHILLIS. YELLOWISH DISCHARGE	0		0		30	5000	1	3	HOURS	1		2	2
KRRH	17	2003-01-25	2	0	0	0	1	ARIEL	0		2	0			1	1	1		0		2	0				0		0			0			0		0		0		6	3000	1	2	HOURS	1		1	2
KRRH	12	2008-04-21	1	1	0	0	1	ARIEL	1	FATHER AND MOTHER	3	1	2	1	1	1	1		0		3	1	P.4	0		0		0			0			0		0		0		30	5000	0	150	MINUTES	1		1	2
KRRH	15	2005-01-03	1	2	0	0	1	ARIEL	0		0	1	2	1	1	2	1		1	ABUSES FROM STEP MUM	2	1	S.1	0		0		0			0			1	SYPHILIS. REDNESS AND SWELLING OF GENITALS	0		0		30	4000	1	50	MINUTES	1		1	1
KRRH	16	2004-02-01	2	2	0	0	1	ARIEL	1	FATHER AND MOTHER	3	1	2	1	1	2	1		0		3	1	S.2	0		0		0			0			1	CANDIDA. WHITISH VIGINAL DISCHARGE, VULVE ITCHING	0		0		20	3000	0	2	HOURS	1		1	2
KRRH	13	2007-03-02	1	1	0	0	1	ARIEL	1	FATHER AND MOTHER	3	1	2	1	1	1	1		0		3	1	P.5	0		0		0			0			0		0		0		12	3000	1	3	HOURS	1		1	2
KRRH	17	2003-07-13	1	2	0	0	1	ARIEL	1	1	0	1	2	1	1	2	1		0		3	1	S.4	0		0		0		0	0			1	GENITAL WARTS. PAINFUL WOUNDS	0		0		13	3000	1	2	HOUR	1		1	1
KRRH	15	2005-07-20	1	2	0	0	1	ARIEL	1	FATHER AND MOTHER	3	1	2	1	1	1	1		0		3	1	S.2	0		0		0			0			1	GONORRHOEA. PAINFUL URINATION. ABSTAINANCE	0		0		15	3000	0	90	MINUTES	1		1	1
KRRH	13	2007-04-22	2	1	0	0	1	ARIEL	0		2	0			1	1	1		0		3	1	P.4	0		0		0			0			0		0		0		14	3000	1	2	HOURS	1		1	2
KRRH	16	2004-07-04	2	2	0	0	1	ARIEL	1	NA	3	0			1	2	1		0		2	1	S.2	0		0		0			0			1	PID. LOWER ABDOMINAL PAIN, PAINFUL URINATION	0		0		12	3000	1	2	HOURS	1		1	1
KRRH	16	2004-03-06	1	2	0	0	1	ARIEL	0		2	0			1	2	1		0		3	1	S.5	0		0		0			0			1	SYPHILIS. GENITAL ULCERS, BURNING SENSATION	0		0		30	5000	0	40	MINUTES	1		1	1
KRRH	12	2008-04-16	1	1	0	0	1	ARIEL	1	BOTH	3	1	2	1	1	1	1		0		2	1	P.5	0		0		0			0			0		0		0		30	5000	1	90	MINUTES	1		1	2
KRRH	17	2003-01-01	2	2	0	0	1	ARIEL	1	BOTH	3	1	2	1	1	2	1		0		3	1	S.3	0		0		0			0			1	CANDIDA. PROPER HYGIENE, ABSTAINACE FROM SEX	0		0		6	2000	0	3	HOURS	1		1	1
KRRH	15	2005-08-22	2	0	0	0	1	ARIEL	0		2	0			1	2	1		0		2	0				0		0			0			0		1	SMOKES	0		14	2000	1	90	MINUTES	1		1	2
KRRH	18	2002-03-21	1	2	0	0	1	ARIEL	0		2	0			1	2	1		0		2	1	S.4	0		0		0			0			1	GONORRHOEA. DISCHARGE FROM PRIVATE PARTS	0		0		12	2000	0	2	HOURS	1		1	1
KRRH	16	2004-03-12	1	2	0	0	1	ARIEL	1	FATHER AND MOTHER	3	1	2	1	1	2	1		0		3	1	S.2	0		0		0			0			1	SYPHILIS. GENITAL ULCERS, GENERALISED RASH	0		0		6	1000	0	1	HOURS	1		1	2
KRRH	18	2002-06-29	1	0	1	0	1	ARIEL	0		2	1	3	1	1	2	1		1	LOOKING FOR MONEY	1	0				0		0			0			0		0		0		2	2000	0	2	HOURS	1		1	1
KRRH	19	2001-01-29	2	0	1	0	1	ARIEL	1	BOTH	3	0			1	2	1		0		2	0				0		0			0			1	WHITISH VIGINAL DISCHARGE. ABSTAINING	0		0		20	3000	1	3	HOURS	1		1	1
KRRH	13	2007-07-11	1	1	0	0	1	ARIEL	1	FATHER AND MOTHER	3	1	2	1	1	1	1		0		3	1	P.4	0		0		0			0			0		0		0		12	3000	0	4	HOURS	1		1	2
KRRH	11	2009-01-01	1	1	0	0	1	ARIEL	1	NA	1	1	1	1	1	1	1		0		2	1	P.5	0		0		0			0			0		0		0		2	1000	0	1	HOUR	1		1	1
KRRH	17	2003-07-13	1	2	0	0	1	ARIEL	0		2	1	3	1	1	2	1		0		2	1	S.4	0		1	GIRLS	1	2 GIRL FRIENDS	2	0			1	SYPHILIS, GONORRHOEA.PRACTICE SAFE SEX	0		0		3	1000	0	50	MINUTES	1		1	1
KRRH	18	2002-03-01	2	0	1	1	1	ARIEL	1	NA	0	1	1	1	1	2	0	GOT MARRIED	1	GOING FOR MARRIAGE	2	0				1	HUSBAND	1	HUSBAND	1	1	1	ONE CHILD	1	CANDINDA, PROPER HYGIENE, BEING FAITHFUL	0		0		30	5000	1	2	HOUR	1		1	1
KRRH	16	2004-01-01	2	2	0	0	1	ARIEL	0		2	0			1	2	1		0		2	1	S.2	0		0		0			0			1	GONORRHOEA, HIV. BEING FAITHFUL, ABSTAINANCE	0		0		15	3000	0	2	HOURS	1		1	1
KRRH	12	2008-01-01	2	1	0	0	1	ARIEL	0		2	0			1	1	1		0		2	1	P.4	0		0		0			0			0		0		0		20	4000	1	1	HOUR	1		1	1
KRRH	15	2005-09-01	1	2	0	0	1	ARIEL	1	NA	1	1	2	1	1	2	1		0		2	1	S.3	0		0		0			0			1	GONORRHOEA. PAINFUL URINATION. PENIS DISCHARGE	0		0		16	3000	1	30	MINUTES	1		1	1
KRRH	16	2004-09-15	2	2	0	0	1	ARIAL	0		1	1	2	2	1	2	1		0		2	1	S.2	0		0		0			0			0		0		0		20	5000	1	3	HOURS	1		1	1
KRRH
[truncated: 41 more columns]
